# Supplementary material for: Associations of multicultural status with depressive mood and suicidality among Korean adolescents: the roles of parental country of birth and socioeconomic position
Source: BMC Public Health. 2017 Jan 25;17:116. doi: 10.1186/s12889-017-4044-y (PMC5264283; doi:10.1186/s12889-017-4044-y)
Supplement: Additional file 1: — Supplemental figure and tables﻿. (ZIP 134 kb) [file 12889_2017_4044_MOESM1_ESM.zip]

Archive with 1 entries (1 files):
- Updated supplemental figure and table/Supplemental figure and tablesï»¿.docx
